# Supplementary material for: Are Small GTPases Signal Hubs in Sugar-Mediated Induction of Fructan Biosynthesis?
Source: PLoS One. 2009 Aug 12;4(8):e6605. doi: 10.1371/journal.pone.0006605 (PMC2720452; doi:10.1371/journal.pone.0006605)
Supplement: Table S1 — Table with supplementary information (0.03 MB XLS) [file pone.0006605.s001.xls]

## Sheet: significant (pub)
PEPTIDE on chip	tTest	P up/down		kinase	PROTEIN	Remark	Reference	MOL_CL	BIOL_PROC	PROT_ID
RERLKSTNDKG	0.00406954	UP		AKT, S6K, CK2	Estrogen receptor, alpha	PKB	http://mend.endojournals.org/cgi/content/full/20/12/3120	Transcription regulatory protein	Nucleic acid synthesis and processing	NP_000116
RKRSTSLNERP	0.0303843	DOWN		AKT1	Tuberin	PKB		GTPase activating protein	Cellular communication and signal transduction	NP_000539
RKRRWSKPESR	0.0458025	DOWN		ATK1	Ataxin 1	PKB		RNA binding protein	Nucleic acid synthesis and processing	NP_000323
TVKENTKDELK	0.0423743	UP		BCR	AF6		http://mcb.asm.org/cgi/content/full/23/13/4663?view=long&pmid=12808105	Cell junction protein	Cellular organization	NP_005927
QLGPPSPVKMP	0.0148422	UP		cdc2	Pituitary tumor-transforming protein 1			Transcription regulatory protein	Nucleic acid synthesis and processing	NP_004210
LRQLRSPRRKQ	0.000541957	DOWN		cdc2	Ras-like protein Rab4		http://www.pubmedcentral.nih.gov/articlerender.fcgi?tool=pubmed&pubmedid=1425574	GTPase	Cellular communication and signal transduction	NP_004569
GDKKETPPRPR	0.0107676	UP		cdk5	MEK1			Dual specificity kinase	Cellular communication and signal transduction	NP_002746
MSTESMIRD	0.0385886	UP		CK1	TNF alpha		http://www.nature.com/emboj/journal/v18/n8/full/7591638a.html	Membrane bound ligand	Cellular communication and signal transduction	NP_000585
TTTKPSLSGKG	0.00154893	UP		CK1, GSK3beta	Beta-catenin	2 phosphorylation sites in peptide	http://dx.doi.org/10.1016/S0006-291X(02)00485-0	Adhesion molecule	Cellular communication and signal transduction	NP_001895
TTGGESKDELE	0.00871768	UP		CK2	Occludin			Integral membrane protein	Cellular communication and signal transduction	NP_002529
IRYIESLQELL	0.0231391	UP		CK2	Myogenic factor 5			Transcription factor	Nucleic acid synthesis and protein processing	NP_005584
NRSFLSLKHTP	0.00394217	UP		GSK3beta	Notch2		http://www.jbc.org/cgi/content/abstract/M304001200v1	Cell surface receptor	Cellular communication and signal transduction	NP_077719
PVKRTSPLQTP	0.0393331	DOWN		MAPK (JNK), PKC	Bcl 2	PKC during G2/M for anti-apoptosis	http://www.nature.com/leu/journal/v15/n4/full/2402090a.html	Adapter molecule	Apoptosis	NP_000624
TIDPKSPQSPE	0.0353922	DOWN		MAPK (p38)	Solute carrier family 9, isoform A1	Na/H-antiporter	http://mcb.asm.org/cgi/content/full/21/22/7545?view=long&pmid=11604491	Membrane transport protein	Storage and transport	NP_003038
IGEGTYGVVYK	0.0387757	DOWN		Myt, WEE	CDC2	completely conserved in arabidopsis		Serine/threonine kinase	Cellular communication and signal transduction	NP_001777
VPKRKSLVGTP	0.043885	UP		PAK6	p21 activated protein kinase 6 (PAK6)	auto-P	http://www.jbc.org/cgi/content/abstract/M311145200v2	Serine/threonine kinase	Cellular communication and signal transduction	NP_064553
GDRTSTFKGTP	0.0473686	UP		PDK1	PKN	PKC-like kinase		Serine/threonine kinase	Cellular communication and signal transduction	NP_002732
KERRFSRSDQL	0.0115046	UP		PKA	WT1	Zinc-finger		Transcription regulatory protein	Nucleic acid synthesis and processing	NP_077744
FTRRKSVKKEK	0.0210677	UP		PKA	PKA	auto-P	http://www.jimmunol.org/cgi/content/full/172/12/7804	Serine/threonine kinase	Cellular communication and signal transduction	NP_002727
EKRKNSILNPI	0.0278388	DOWN		PKA, PKC	CFTR	ABC transporter, multi-drug resistance protein, pS700 by PKA		Membrane transport protein	Storage and transport	NP_000483
LTRIPSKKKYK	0.024539	UP		PKC	PEA15	death effector domain (DED)-containing protein		Transport/cargo protein	Cellular communication and signal transduction	NP_003759
LSPSPSSRVTV	0.0388415	DOWN		PKC	Lamin B1		http://www.jbc.org/cgi/reprint/269/29/19074	Structural protein	Cellular organization	NP_005564
KRQYGTISHGI	0.0228527	DOWN		PKC	Amyloid precursor like protein 2			Integral membrane protein	Cellular communication and signal transduction	NP_001633
KFRTPSFLKKN	0.0433929	DOWN		PKC	Adducin 3	cytoskeleton		Cytoskeletal protein	Cellular organization	NP_058432
ESLESTRRILG	0.00696619	UP		PKC	SNAP23	vesicle transport, 2 residues phosphorylated by PKC	http://www.jbc.org/cgi/content/abstract/278/45/44369	Membrane transport protein	Storage and transport	NP_003816
ESRSGSNRRER	0.0281381	UP		PKC	WIP	Wiskott-Aldrich syndrome protein (WASP) interacting protein		Unclassified	Cellular organization	NP_003378
RKRHNSISEKK	0.0230119	DOWN		PKG	Phospholipase C, beta 3	produces DAG and IP3		Enzyme: Phospholipase	Energy and metabolism	NP_000923
SSYRRTFGGKP	0.0225312	UP		ROCK	Desmin	Rho-associated kinase ROCK		Cytoskeletal protein	Cellular organization	NP_001918
EPKRRSKRLSK	0.0426394	DOWN		S6K, PKA, PKC	HMG14		http://dx.doi.org/10.1016/j.molcel.2004.08.006	Transcription regulatory protein	Nucleic acid synthesis and processing	NP_004956
KDEGSYTLEEP	0.0237387	UP		Tyr-K	Syndecan 3	possibly sugar-dependent (lectin domain)		Cell surface receptor	Cellular communication and signal transduction	NP_055469
TDEDIYLLGKK	0.022291	UP		Tyr-K	Sialyltransferase 1			Enzyme: Sialyltransferase	Cellular communication and signal transduction	NP_775323
SKEPQYQPGDQ	0.0298248	UP		Tyr-K Csk	Fgr	Src2		Tyrosine kinase	Cellular communication and signal transduction	NP_005239
GGDDIYEDIIK	0.0199381	UP		Tyr-K EGFR	VAV2	GEF of Rho-family GTPase	http://www.jbc.org/cgi/content/abstract/M207555200v1	Guanine nucleotide exchange factor	Cellular communication and signal transduction	NP_003362
KENPEYLGLDV	0.0307509	DOWN		Tyr-K EGFR	ErbB2	Tyr-K receptor, auto-P		Receptor tyrosine kinase	Cellular communication and signal transduction	NP_004439
DGKEIYNTIRR	0.00542015	UP		Tyr-K EGFR, Tyr-K Lck	RasGAP	GAP1 (GTPase-activating proteins)		GTPase activating protein	Cellular communication and signal transduction	NP_002881
IPSVPYKPFKK	0.0352944	UP		Tyr-K Hck (Src-subfamily)	Guanine nucleotide releasing factor 2	GEF of Ras-like GTPases		Guanine nucleotide exchange factor	Cellular communication and signal transduction	NP_941372
EQRNVYKDYRQ	0.0125689	UP		Tyr-K Src	Dynamin 1	vesicular trafficking		GTPase	Cellular communication and signal transduction	NP_004399
FTNPVYKTLYM	0.0438424	UP		Tyr-K Src	Low density lipoprotein receptor-related protein 1	endocytosis		Cell surface receptor	Cellular communication and signal transduction	NP_002323
KDENYYKKQTH	0.0113658	UP		Tyr-K SYK	SYK	auto-P, SYK activates VAV		Tyrosine kinase	Cellular communication and signal transduction	NP_003168
RQGKDYVGKIP	0.0416991	UP		Tyr-K VEGFR2	VEGF receptor 2	auto-P	http://dx.doi.org/10.1006/excr.1999.4707	Receptor tyrosine kinase	Cellular communication and signal transduction	NP_002244
KKYMETVKLLD	0.0149838	UP		VRK	Vaccinia related kinase 1	auto-P	http://www.nature.com/onc/journal/v19/n32/pdf/1203709a.pdf	Serine/threonine kinase	Cellular communication and signal transduction	NP_003375
MHRRHTDPVQL	0.0457813	UP			GRID	GRB2, Tyr-K signaling, Ras protein signal transduction		Adapter molecule	Cellular communication and signal transduction	NP_004801
SLFDRTPTGEM	0.0123627	UP			Myosin light chain 1			Structural protein	Cellular organization	NP_002467
